# Supplementary material for: Molecular Characterization of a Novel Polerovirus Infecting Soybean in China
Source: Viruses. 2022 Jun 29;14(7):1428. doi: 10.3390/v14071428 (PMC9322011; doi:10.3390/v14071428)
Supplement: Supplementary file 1 [file viruses-14-01428-s001.zip]

Archive with 3 entries (3 files):
- viruses-1783399-figure S1.pdf
- viruses-1783399-figure S2.pdf
- viruses-1783399-Supplementary tables.xlsx
