# Supplementary material for: Molecular Characterization of a Novel Polerovirus Infecting Soybean in China
Source: Viruses. 2022 Jun 29;14(7):1428. doi: 10.3390/v14071428 (PMC9322011; doi:10.3390/v14071428)
Supplement: Supplementary file 1 [file viruses-14-01428-s001.zip › viruses-1783399-Supplementary tables.xlsx]

## Sheet: Table S1
Table S1. Primers sequences used in this study.
name	sequence	purpose	positions in SbCLRV
pXT-169	AAGCCCAGCATCAAGGAATC	5‘ RACE	585
pXT-170	TAGCAAAGCGGCGGATAAC	5‘ RACE	715
pXT-171	AACCGTGCCCTACCGCCAG	3' RACE	5155
pXT-172	GGCATTACGAAGGATGGC	3' RACE	5241
pXT-181	ACATACTGCCGATTCCTTG	RT-PCR	556
pXT-182	GGATTCAAAGATTGTGCCTG	RT-PCR	2354
pXT-183	CGTCATAAAGCGACTGGTG	RT-PCR	2304
pXT-184	GCCACTCTTGGTGATTCC	RT-PCR	4136
pXT-185	CAGGCTCCATCTCTTACGAG	RT-PCR	4048
pXT-186	CGGTAAATCTGGAGGAAGC	RT-PCR	5306
pXT-198	ATAGCCACGAGAGTCTTGCC	RT-PCR	1407
pXT-199	TAACGGCAAGACTCTCGTG	RT-PCR	1384
pXT-200	TTGCCAACATTCACAGGG	RT-PCR	3338
pXT-201	TCTTTGAGACGCCCTCCCTC	RT-PCR	3296
pXT-202	TCTCCACCAATGTGTTTCAC	RT-PCR	4661
pXT-203	CGTCGTGAAACACATTGG	RT-PCR	4638
pXT-297	TGACAGCAGTGCCAGTTACG	SbCLRV detection	3588
pXT-298	CATCTCAGCATCAGGGTGAC	SbCLRV detection	4738
pXT-299	CCAACTCCGCTTCCTCTATTAG	SbCLRV detection	3826
M13-47	CGCCAGGGTTTTCCCAGTCACGAC	TA cloning
M13-48	AGCGGATAACAATTTCACACAGGA	TA cloning
pXT-216	tcatttcatttggagaggcctGAGGACTCGAGCTCAAGCTTTTT	pCass-SbCLRV construction	1
pXT-217	tacgtgtatagCCACGAGAGTCTTGCCGTTAA	pCass-SbCLRV construction	1400
pXT-218	ctctcgtggCTATACACGTAGGGGGATCCCTC	pCass-SbCLRV construction	1401
pXT-219	ttccacacccTGGATTGTAGCCATATATAAGTTTATAGAGC	pCass-SbCLRV construction	3330
pXT-220	ctacaatccaGGGTGTGGAAATCTCGAGGTC	pCass-SbCLRV construction	3330
pXT-221	gtagttaccaaCGCTCCATGTTCTCTGGCC	pCass-SbCLRV construction	4660
pXT-222	catggagcgTTGGTAACTACAAGGGTTGTAAGATCA	pCass-SbCLRV construction	4661
pXT-223	gagatgccatgccgacccgggGAGGACTCGAGCTCAAGCTTTTT	pCass-SbCLRV construction	5823
NbActin-F	CTGAGAGATTCCGCTGC	internal control
NbActin-R	GAGGACAATGTTTCCGTAC	internal control

## Sheet: Table S2
Table S2. The SDT pairwise identities numbers of the nucleotide genomic sequence among the poleroviruses aligned by MAFFT.
>BLRV_NC_003369.1	100.001
>SbDV_NC_003056.1	69.401	100.001
>PnCV_NC_011543.1	57.001	57.601	100.001
>SbCLRV_______	58.901	60.101	61.401	100.001
>CPPV2_NC_034247.1_	58.901	59.401	60.601	72.701	100.001
>PBMYV_NC_028793.2_	50.101	49.601	58.601	73.001	74.701	100.001
>SLPV_MK482114.1_	58.201	59.401	62.101	71.401	74.401	73.801	100.001
>GRAV_MN600000.1	59.201	58.401	59.801	65.801	65.501	62.801	67.201	100.001
>CLRDV_NC_014545.1	59.501	58.601	60.701	64.901	63.601	64.201	64.601	63.501	100.001
>CABYV_NC_003688.1_	59.401	58.801	61.001	65.301	63.501	65.701	65.001	64.101	65.701	100.001
>MABYV_NC_010809.1_	58.701	58.601	60.301	66.001	63.701	64.401	64.401	64.001	65.601	73.601	100.001
>SABYV_NC_018571.2_	58.301	59.501	60.401	63.701	62.301	61.101	63.201	63.001	65.001	65.301	68.701	100.001
>PABYV_NC_030225.1_	58.701	59.301	61.101	63.501	62.101	63.601	63.701	62.501	64.201	65.701	64.601	65.901	100.001
>BWYV_NC_004756.1_	59.101	58.401	60.501	63.001	62.201	63.301	62.801	63.301	64.101	67.701	69.101	62.301	62.901	100.001
>TuYV_NC_003743.1_	60.501	59.801	60.501	63.401	63.201	61.301	62.601	63.601	64.501	63.801	63.901	61.501	62.701	73.001	100.001
>BrYV_NC_016038.2	60.101	60.101	60.401	62.501	62.601	60.601	63.001	62.901	64.001	64.001	62.101	61.401	62.501	67.001	84.101	100.001
>CRLV_NC_006265.1_	58.801	58.201	60.501	61.201	60.401	61.201	61.401	62.101	61.801	61.401	60.701	59.701	60.901	62.501	63.301	63.401	100.001
>PEMV_NC_003629.1_	56.401	56.801	58.001	57.501	58.401	55.201	59.201	58.001	58.801	58.301	58.601	58.201	58.601	57.701	57.601	58.601	58.701	100.001
>SBMV_NC_004060.2	58.601	58.101	56.601	58.601	59.001	55.601	59.301	58.701	59.201	58.101	60.101	58.501	57.901	58.301	59.101	59.201	58.401	59.001	100.001

## Sheet: Table S3
	Table S3. The reference viruses used in phylogenetic analyses.
	Virus name	Genbank accession number	Genus
	pea enation mosaic virus	NC_003629.1	Enamovirus
	suakwa aphid-borne yellows virus	NC_018571.2	polerovirus
	melon aphid-borne yellows virus	JQ700307.1	polerovirus
	turnip yellows virus	KR706247.1	polerovirus
	cotton leafroll dwarf virus	KX588248.1	polerovirus
	brassica yellows virus	KY310572.1	polerovirus
	cucurbit aphid-borne yellows virus	KY617826.1	polerovirus
	pepper vein yellows virus	LC126055.1	polerovirus
	siratro latent polerovirus	MK482114.1	polerovirus
	groundnut rosette assistor virus	MN600000.1	polerovirus
	phasey bean mild yellows virus	MT966036.1	polerovirus
	beet western yellows virus	NC_004756.1	polerovirus
	carrot red leaf virus	NC_006265.1	polerovirus
	pepo aphid-borne yellows virus	NC_030225.1	polerovirus
	cowpea polerovirus 2	NC_034247.1	polerovirus
	soybean dwarf virus	NC_003056.1	Luteovirus
	bean leafroll virus	NC_003369.1	Luteovirus
	Southern bean mosaic virus	NC_004060.2	Sobemovirus
